# Supplementary material for: Peach-Morchella intercropping mode affects soil properties and fungal composition
Source: PeerJ. 2021 Jul 12;9:e11705. doi: 10.7717/peerj.11705 (PMC8280869; doi:10.7717/peerj.11705)
Supplement: Supplemental Information 1 [file peerj-09-11705-s001.zip]

Archive with 9 entries (7 files):
- raw data of table1-3/
- raw data of table1-3/Economic benefits.xls
- raw data of table1-3/Soil chemical properties.xls
- raw data of table1-3/Soil enzyme activities/
- raw data of table1-3/Soil enzyme activities/Catalase.xls
- raw data of table1-3/Soil enzyme activities/Cellulase.xls
- raw data of table1-3/Soil enzyme activities/Sucrase.xls
- raw data of table1-3/Soil enzyme activities/Urease.xls
- raw data of table1-3/Soil physical properties.xls
