# Supplementary material for: Peach-Morchella intercropping mode affects soil properties and fungal composition
Source: PeerJ. 2021 Jul 12;9:e11705. doi: 10.7717/peerj.11705 (PMC8280869; doi:10.7717/peerj.11705)
Supplement: Supplemental Information 1 [file peerj-09-11705-s001.zip › raw data of table1-3/Economic benefits.xls]

## Sheet: Sheet1
Treatments	Peach yield	Unit price	Fresh Morchellg yield	Unit price	Fertilizer cost	Other costs	Pure Income
	kg/mu	yuan/kg	kg/mu	yuan/kg	yuan/mu	yuan/mu	yuan/mu
PM-CK	1630	7.5	0	150	1150	300	10775
PM-1	1650	7.5	240	150	1150	9110	38115
PM-2	1650	7.5	220	150	1150	7100	37125
