# Supplementary material for: Peach-Morchella intercropping mode affects soil properties and fungal composition
Source: PeerJ. 2021 Jul 12;9:e11705. doi: 10.7717/peerj.11705 (PMC8280869; doi:10.7717/peerj.11705)
Supplement: Supplemental Information 1 [file peerj-09-11705-s001.zip › raw data of table1-3/Soil chemical properties.xls]

## Sheet: Sheet1
	Treatments	pH	Organic matter	Total nitrogen	Total phosphorus	Available nitrogen	Available phosphorus	Available potassium	Available zinc
			g/kg	g/kg	g/kg	mg/kg	mg/kg	mg/kg	mg/kg
	PM-1-1	7.82	32.4	1.88	0.776	134	38.5	351	1.31
	PM-1-2	7.94	16.7	1.15	0.61	93	17.9	128	0.54
	PM-1-3	7.88	25.3	1.49	0.641	118	28.2	286	0.35
	PM-2-1	7.77	53.8	3.25	1.26	87	76.4	464	1.22
	PM-2-2	7.86	22.7	1.67	1.11	120	77	310	0.63
	PM-2-3	7.54	32.6	2.41	1.25	197	70.1	569	1.28
	PM-CK-1	7.98	17.2	1.36	0.616	101	22.3	170	0.22
	PM-CK-2	7.89	16.4	1.25	0.473	92	17.8	140	0.29
	PM-CK-3	7.96	21	1.43	0.597	107	19	185	0.25
