# Supplementary material for: Peach-Morchella intercropping mode affects soil properties and fungal composition
Source: PeerJ. 2021 Jul 12;9:e11705. doi: 10.7717/peerj.11705 (PMC8280869; doi:10.7717/peerj.11705)
Supplement: Supplemental Information 1 [file peerj-09-11705-s001.zip › raw data of table1-3/Soil enzyme activities/Catalase.xls]

## Sheet: Sheet1
		Consumed volume of potassium permanganate solutionml mL	Catalase activity （U/g）
	PM-1-1	0.26	9.22488
	PM-1-2	0.36	9.05148
	PM-1-3	0.12	9.46764
	PM-2-1	0.26	9.22488
	PM-2-2	0.55	8.72202
	PM-2-3	0.12	9.46764
	PM-CK-1	1.08	7.803
	PM-CK-2	1.18	7.6296
	PM-CK-3	1.17	7.64694
