# Supplementary material for: Peach-Morchella intercropping mode affects soil properties and fungal composition
Source: PeerJ. 2021 Jul 12;9:e11705. doi: 10.7717/peerj.11705 (PMC8280869; doi:10.7717/peerj.11705)
Supplement: Supplemental Information 1 [file peerj-09-11705-s001.zip › raw data of table1-3/Soil enzyme activities/Cellulase.xls]

## Sheet: Sheet1
	Standard curve
Glucose content mg/mL	0	0.1	0.2	0.5
OD540	0	0.235	0.661	1.409
		OD540	mg	Cellulase activity（U/g）
	PM-1-1	0.338	0.117881	0.117881
	PM-1-2	0.193	0.0673107	0.0673107
	PM-1-3	0.2655	0.0925958	0.0925958
	PM-2-1	0.704	0.245527	0.245527
	PM-2-2	0.323	0.11265	0.11265
	PM-2-3	0.5135	0.179088	0.179088
	PM-CK-1	0.1325	0.0462107	0.0462107
	PM-CK-2	0.121	0.0422	0.0422
	PM-CK-3	0.144	0.0502215	0.0502215
