# Supplementary material for: Peach-Morchella intercropping mode affects soil properties and fungal composition
Source: PeerJ. 2021 Jul 12;9:e11705. doi: 10.7717/peerj.11705 (PMC8280869; doi:10.7717/peerj.11705)
Supplement: Supplemental Information 1 [file peerj-09-11705-s001.zip › raw data of table1-3/Soil enzyme activities/Sucrase.xls]

## Sheet: Sheet1
	Standard curve
	0	1	2	3	4	5
Glucose content mg/mL	0	0.1	0.2	0.3	0.4	0.5
ABS508	0	0.221	0.502	0.818	1.046	1.231
		ABS508	Glucose content	Sucrase Activity （U/g）
	PM-1-1	0.6	0.235798	0.943192	It is expressed by the milligram of glucose produced by 1g dry soil in 24h.
	PM-1-2	0.872	0.342214	1.36886
	PM-1-3	0.825	0.323826	1.29531
	PM-2-1	1.267	0.496753	1.98701
	PM-2-2	1.166	0.457238	1.82895
	PM-2-3	1.724	0.675548	2.70219
	PM-CK-1	0.741	0.290962	1.16385
	PM-CK-2	0.722	0.283529	1.13412
	PM-CK-3	0.631	0.247926	0.991706
