# Supplementary material for: Peach-Morchella intercropping mode affects soil properties and fungal composition
Source: PeerJ. 2021 Jul 12;9:e11705. doi: 10.7717/peerj.11705 (PMC8280869; doi:10.7717/peerj.11705)
Supplement: Supplemental Information 1 [file peerj-09-11705-s001.zip › raw data of table1-3/Soil enzyme activities/Urease.xls]

## Sheet: Sheet1
	Standard curve
Volume at concentration of 0.01mg/mL	0	1	3	5	7	9	11	13
Content mg	0	0.01	0.03	0.05	0.07	0.09	0.11	0.13		x
OD578	0	0.051	0.158	0.217	0.319	0.381	0.458	0.535		y
		OD578	mg	Urease（U/g）
	PM-1-1	0.599	0.14147	0.848823
	PM-1-2	0.512	0.120923	0.725538
	PM-1-3	0.624	0.147375	0.884249
	PM-2-1	0.644	0.152098	0.912591
	PM-2-2	0.58	0.136983	0.821898
	PM-2-3	0.727	0.171701	1.03021
	PM-CK-1	0.509	0.120214	0.721287
	PM-CK-2	0.396	0.0935264	0.561158
	PM-CK-3	0.637	0.150445	0.902671
