# Supplementary material for: Peach-Morchella intercropping mode affects soil properties and fungal composition
Source: PeerJ. 2021 Jul 12;9:e11705. doi: 10.7717/peerj.11705 (PMC8280869; doi:10.7717/peerj.11705)
Supplement: Supplemental Information 1 [file peerj-09-11705-s001.zip › raw data of table1-3/Soil physical properties.xls]

## Sheet: Sheet1
Wet soil	Ring-knife weight	Weight of ring-knife and soil	Weight of ring-knife and soil absorbing water for 12h	Weight of ring-knife and soil treated with dry sand for 2h	Weight of ring-knife and soil treated with dry sand for 3d	Weight of ring-knife and soil dried at 105 ℃ for 2d	Soil bulk density（g/cm2）	Maximum field capacity（％）	Capillary capacity（％）	Minimum field capacity（％）	Noncapillary porosity（％）	Capillary porosity （％）	Total porosity（％）
PM-1-1	99.6	254.25	279.5	263.1	246.25	228.3	1.287	39.9744	27.1479	13.997	16.4	34.8	51.2
PM-1-2	96.7	258.3	279	264.3	248.4	231.1	1.344	35.6399	24.7024	12.872	14.7	33.2	47.9
PM-1-3	102.5	250.2	280	261.9	244.1	225.5	1.23	44.3089	29.5935	15.122	18.1	36.4	54.5
PM-2-1	96.25	249.95	274.75	258.35	242.6	220.75	1.245	43.5637	30.2478	17.593	16.4	37.6	54
PM-2-2	95.9	241.6	270.7	251.4	236.3	214.4	1.185	47.5105	31.2236	18.481	19.3	37	56.3
PM-2-3	96.6	258.3	278.8	265.3	248.9	227.1	1.305	39.6169	29.272	16.705	13.5	38.2	51.7
PM-CK-1	100.8	283.1	290.8	288.7	271.9	247.6	1.468	29.4278	27.9973	16.5531	2.1	41.1	43.2
PM-CK-2	101.9	229.7	261.7	237.9	222.8	202.1	1.4995	28.4631	26.7681	15.8207	2.55	40.1	42.65
PM-CK-3	100.7	288.2	295.9	292.9	276.9	253.8	1.531	27.4984	25.5389	15.0882	3	39.1	42.1
Wet soil	Aluminum box weight	Weight of aluminum box and soil	Weight of aluminum box and soil dried for 2d	Moisture content （％）
PM-1-1	24.25	135.25	114.55	18.5857
PM-1-2	23.7	117.8	100.7	18.1722
PM-1-3	24.8	152.7	128.4	18.9992
PM-2-1	15.75	77.2	64.7	20.295
PM-2-2	15.9	74.2	62.9	19.3825
PM-2-3	15.6	80.2	66.5	21.2074
PM-CK-1	15.5	95.4	79	20.5257
PM-CK-2	16	88.85	73.6	20.9771
PM-CK-3	16.5	82.3	68.2	21.4286
Air dried soil	Aluminum box weight	Weight of aluminum box and soil	Weight of aluminum box and soil dried for 2d	Moisture content of air dried soil（％）	Pycnometer weight	Weight of pycnometer and soil	Weight of dry sample soil	Weight of pycnometer and water	Weight of pycnometer, water and soil	Soil specific gravity
PM-1-1	15.524	32.6715	32.223	2.59242	21.2715	32.14	10.5885	73.205	79.636	2.54132
PM-1-2	18.579	33.913	33.549	2.37381	21.495	33.16	11.3881	71.78	78.787	2.59677
PM-1-3	12.469	31.43	30.897	2.81103	21.048	31.12	9.78887	74.63	80.485	2.48587
PM-2-1	11.954	29.324	28.874	2.5906	21.7935	31.836	9.78239	74.613	80.6515	2.60918
PM-2-2	12.248	29.387	28.944	2.58475	21.48	32.413	10.6504	74.21	80.803	2.6223
PM-2-3	11.66	29.261	28.804	2.59644	22.107	31.259	8.91437	75.016	80.5	2.59606
PM-CK-1	11.917	30.523	30.028	2.66043	21.322	30.951	9.37283	74.042	79.863	2.63624
PM-CK-2	12.3515	29.6515	29.203	2.58694	21.3985	31.7395	10.074	73.719	80.2055	2.80361
PM-CK-3	12.786	28.78	28.378	2.51344	21.475	32.528	10.7752	73.396	80.548	2.97098
