# Supplementary material for: Peach-Morchella intercropping mode affects soil properties and fungal composition
Source: PeerJ. 2021 Jul 12;9:e11705. doi: 10.7717/peerj.11705 (PMC8280869; doi:10.7717/peerj.11705)
Supplement: Supplemental Information 2 [file peerj-09-11705-s002.tsv]

accession	study	object_status	bioproject_accession	biosample_accession	sample_name	library_ID	title	library_strategy	library_source	library_selection	library_layout	platform	instrument_model	design_description	filetype	filename	filename2	filename3	filename4	assembly	fasta_file
SRR13735332	SRP306924	new	PRJNA702601	SAMN17975910	A1	A1	A1	AMPLICON	METAGENOMIC	PCR	paired	ILLUMINA	Illumina HiSeq 2500	Effects of Morchella intercropping on soil fungal diversity in orchards	fastq	A1_1.fq	A1_2.fq
SRR13735331	SRP306924	new	PRJNA702601	SAMN17975911	A2	A2	A2	AMPLICON	METAGENOMIC	PCR	paired	ILLUMINA	Illumina HiSeq 2500	Effects of Morchella intercropping on soil fungal diversity in orchards	fastq	A2_1.fq	A2_2.fq
SRR13735330	SRP306924	new	PRJNA702601	SAMN17975912	A3	A3	A3	AMPLICON	METAGENOMIC	PCR	paired	ILLUMINA	Illumina HiSeq 2500	Effects of Morchella intercropping on soil fungal diversity in orchards	fastq	A3_1.fq	A3_2.fq
SRR13735329	SRP306924	new	PRJNA702601	SAMN17975913	B1	B1	B1	AMPLICON	METAGENOMIC	PCR	paired	ILLUMINA	Illumina HiSeq 2500	Effects of Morchella intercropping on soil fungal diversity in orchards	fastq	B1_1.fq	B1_2.fq
SRR13735328	SRP306924	new	PRJNA702601	SAMN17975914	B2	B2	B2	AMPLICON	METAGENOMIC	PCR	paired	ILLUMINA	Illumina HiSeq 2500	Effects of Morchella intercropping on soil fungal diversity in orchards	fastq	B2_1.fq	B2_2.fq
SRR13735327	SRP306924	new	PRJNA702601	SAMN17975915	B3	B3	B3	AMPLICON	METAGENOMIC	PCR	paired	ILLUMINA	Illumina HiSeq 2500	Effects of Morchella intercropping on soil fungal diversity in orchards	fastq	B3_1.fq	B3_2.fq
SRR13735326	SRP306924	new	PRJNA702601	SAMN17975916	C1	C1	C1	AMPLICON	METAGENOMIC	PCR	paired	ILLUMINA	Illumina HiSeq 2500	Effects of Morchella intercropping on soil fungal diversity in orchards	fastq	C1_1.fq	C1_2.fq
SRR13735325	SRP306924	new	PRJNA702601	SAMN17975917	C2	C2	C2	AMPLICON	METAGENOMIC	PCR	paired	ILLUMINA	Illumina HiSeq 2500	Effects of Morchella intercropping on soil fungal diversity in orchards	fastq	C2_1.fq	C2_2.fq
SRR13735324	SRP306924	new	PRJNA702601	SAMN17975918	C3	C3	C3	AMPLICON	METAGENOMIC	PCR	paired	ILLUMINA	Illumina HiSeq 2500	Effects of Morchella intercropping on soil fungal diversity in orchards	fastq	C3_1.fq	C3_2.fq
